# Supplementary material for: Faculty perceptions of student plagiarism and interventions to tackle it: a multiphase mixed-methods study in Qatar
Source: BMC Med Educ. 2020 Sep 21;20:315. doi: 10.1186/s12909-020-02205-2 (PMC7504824; doi:10.1186/s12909-020-02205-2)
Supplement: Supplementary file 1 — Additional file 1. [file 12909_2020_2205_MOESM1_ESM.xls]

## Sheet: Sheet1
			Faculty Survey
			The Impact of Anti-Plagiarism Intervention
Survey of WCM-Q Faculty about Plagiarism encounters.
Research Objectives
This is a second phase of a study we conducted in 2013. The information gathered from 2013 surveys of faculty was used to develop a longitudinal interventions to support students, recognizing plagiarism and developing the skills to using extreme sources in their assignments without plagiarizing. In this phase of the study we are asking faculty about their current observations and perceptions rega…
Response Security
The survey should take less than 10 minutes of your time. Your responses will be stored anonymously. Data access will be limited to the project leaders. Completion of this brief survey indicates that you have received this information and consent to participation as a research subject. It is your choice whether or not to participate, and your decision does not affect your status with WCM-Q. Pleas…
QUESTIONNAIRE
Background Information
1. Gender		Female	Male
		☐	☐
2. Degree (s) Earned		MD	MD equivalent		PhD	BA/BS	others
		☐	☐		☐	☐	☐
If others please (specify):
3. Where do you teach? (choose the main place)		WCM-Q Medical		WCM-Q Pre-Medical		Both
		☐		☐		☐
4. (a) Where did you complete your highest degree?		GCC	North America	Asia	Europe	others
		☐	☐	☐	☐	☐
4. (b) Where do you have your most teaching experience?		☐	☐	☐	☐	☐
If others please (specify):
		1-4 years	5-10 years	11-15 years	>15 years	N/A
		☐	☐	☐	☐	☐
5. How many years have you been teaching Premed/Med students?		☐	☐	☐	☐	☐
6. Have you participated in the plagiarism survey in 2013?		Yes ☐		No ☐		Not sure ☐
7. Have you implemented a new strategy to help students avoid plagiarisms in Qatar?		Yes ☐		No. ☐		Not applicable ☐
Your opinions about PLAGIARISM
8. How frequently do you encounter students submitting plagiarized work?		Never	more than once a month		more than once a Year		N/A
		☐	☐		☐		☐
I estimate that I encounter ______ cases of plagiarism each year.
9. Have you noticed any changes in the last 3 years?		Yes ☐		No ☐		Not sure ☐
please explain if Yes or NO
10. What interventions you think work the best for students to avoid plagiarism? Please list 3. (statement in syllabi, statement in students' handbook, make policy clear and visible, seminars, tutorials, software like Turintin,…etc.)
11. How do you respond to plagiarized work?		Do Nothing	By Communicating with the students		Reporting the event to other offices within the university		N/A
		☐	☐		☐		☐
12. Do you have any concerns about reporting student plagiarism to offices or committees within the institution?		Yes			No
		☐			☐
If yes, what concerns do you have?
13. What factors do you think may have caused students to plagiarize?
INSTITUTIONAL POLICIES ABOUT PLAGIARISM
14. If your institution has a policy, have you been given a copy?		Yes		No		Unsure
		☐		☐		☐
15. Do you know where to look for a policy copy?		Yes		No		Unsure
		☐		☐		☐
16. If, yes, how did you become aware of the content of the policy?
* the higlighted questions were added to phase II.
